# Supplementary material for: Computational modeling of cambium activity provides a regulatory framework for simulating radial plant growth
Source: eLife. 2023 Mar 10;12:e66627. doi: 10.7554/eLife.66627 (PMC10069871; doi:10.7554/eLife.66627)
Supplement: Figure 3—source data 1. [file elife-66627-fig3-data1.zip › Fig3_source file.csv]

wild type
	slide	fibers	vessels	parenchyma	total	genotype
0	1M01	9299	1414	1857	12570	0
1	1M02	8935	1465	1488	11888	0
6	1M10	9349	1496	2518	13363	0
7	1M11	9100	1652	2330	13082	0
8	1M12	8678	1504	3053	13235	0
9	1M13	7740	1126	2198	11064	0
10	1M14	9117	1233	1921	12271	0
11	1M15	9839	1290	1363	12492	0
17	1M21	8609	1324	2994	12927	0
18	1M23	7196	1322	3883	12401	0
20	2M01	7307	1192	3026	11525	0
average		8651.727273	1365.272727	2421	12438
stdevmeans		870.2662915	156.4864792	765.2836076	722.3734491
pxy
	slide	fibers	vessels	parenchyma	total	genotype
2	1M03	3940	1424	6247	11611	1
3	1M04	5180	1469	5460	12109	1
4	1M05	2981	1167	5253	9401	1
5	1M07	4530	1473	4836	10839	1
12	1M16	6191	2213	7745	16149	1
13	1M17	4442	1278	5052	10772	1
14	1M18	3252	1174	5332	9758	1
15	1M19	4989	1480	5593	12062	1
16	1M20	3974	1551	6034	11559	1
19	1M24	4811	1218	4819	10848	1
21	2M02	4392	1298	5427	11117	1
22	2M03	4073	1298	5172	10543	1
23	2M04	2484	1104	5850	9438	1
average		4249.153846	1395.923077	5601.538462	11246.61538
stdevmeans		981.3837039	283.1985351	774.0270899	1723.074652
