# Supplementary material for: Computational modeling of cambium activity provides a regulatory framework for simulating radial plant growth
Source: eLife. 2023 Mar 10;12:e66627. doi: 10.7554/eLife.66627 (PMC10069871; doi:10.7554/eLife.66627)
Supplement: Figure 3—figure supplement 2—source data 2. [file elife-66627-fig3-figsupp2-data2.zip]

Archive with 1 entries (1 files):
- 16-01-2021-TR-eLife-66627/Lebovka_etal_RawImages_Figure3 supplement22.lif
